# Supplementary material for: Design, Synthesis and Antiparasitic Evaluation of Click Phospholipids
Source: Molecules. 2021 Jul 10;26(14):4204. doi: 10.3390/molecules26144204 (PMC8305768; doi:10.3390/molecules26144204)
Supplement: Supplementary file 1 [file molecules-26-04204-s001.zip]

Archive with 1 entries (1 files):
- molecules-1263642-supplementary.pdf
